# Supplementary material for: Chemotherapy resistance due to epithelial-to-mesenchymal transition is caused by abnormal lipid metabolic balance
Source: eLife. 2026 Jan 12;13:RP104374. doi: 10.7554/eLife.104374 (PMC12795503; doi:10.7554/eLife.104374)
Supplement: Figure 1—source data 1. [file elife-104374-fig1-data1.zip]

Archive with 14 entries (13 files):
- Figure1-source data 1/
- Figure1-source data 1/Figure 1B ABCA1.tif
- Figure1-source data 1/Figure 1B Snail.tif
- Figure1-source data 1/Figure 1B tubulin.tif
- Figure1-source data 1/Figure 1L ABCA1.tif
- Figure1-source data 1/Figure 1L E-cadherin.tif
- Figure1-source data 1/Figure 1L Snail.tif
- Figure1-source data 1/Figure 1L tubulin.tif
- Figure1-source data 1/Figure 1N ABCA1.tif
- Figure1-source data 1/Figure 1N Snail.tif
- Figure1-source data 1/Figure 1N tubulin.tif
- Figure1-source data 1/Figure 1O ABCA1.tif
- Figure1-source data 1/Figure 1O Snail.tif
- Figure1-source data 1/Figure 1O tubulin.tif
