# Supplementary material for: Chemotherapy resistance due to epithelial-to-mesenchymal transition is caused by abnormal lipid metabolic balance
Source: eLife. 2026 Jan 12;13:RP104374. doi: 10.7554/eLife.104374 (PMC12795503; doi:10.7554/eLife.104374)
Supplement: Figure 2—source data 1. [file elife-104374-fig2-data1.zip]

Archive with 14 entries (13 files):
- Figure2-source data 1/
- Figure2-source data 1/Figure 2B ABCA1.tif
- Figure2-source data 1/Figure 2B tubulin.tif
- Figure2-source data 1/Figure 2D ABCA1.tif
- Figure2-source data 1/Figure 2D tubulin.tif
- Figure2-source data 1/Figure2-figure_supplement1A_ABCA1.tif
- Figure2-source data 1/Figure2-figure_supplement1A_Akt.tif
- Figure2-source data 1/Figure2-figure_supplement1A_p-Akt.tif
- Figure2-source data 1/Figure2-figure_supplement1A_pFoxO3a.tif
- Figure2-source data 1/Figure2-figure_supplement1A_tubulin.tif
- Figure2-source data 1/Figure2-figure_supplement1B_c-myc.tif
- Figure2-source data 1/Figure2-figure_supplement1B_tubulin.tif
- Figure2-source data 1/Figure2-figure_supplement2A_ABCA1.tif
- Figure2-source data 1/Figure2-figure_supplement2A_tubulin.tif
