# Supplementary material for: Chemotherapy resistance due to epithelial-to-mesenchymal transition is caused by abnormal lipid metabolic balance
Source: eLife. 2026 Jan 12;13:RP104374. doi: 10.7554/eLife.104374 (PMC12795503; doi:10.7554/eLife.104374)
Supplement: Figure 3—source data 1. [file elife-104374-fig3-data1.zip]

Archive with 8 entries (7 files):
- Figure3-source data 1/
- Figure3-source data 1/Figure 3I ABCA1.tif
- Figure3-source data 1/Figure 3I Snail.tif
- Figure3-source data 1/Figure 3I tubulin.tif
- Figure3-source data 1/Figure3F CERS.tiff
- Figure3-source data 1/Figure3F ELOVL.tiff
- Figure3-source data 1/Figure3H_ABCA1.tif
- Figure3-source data 1/Figure3H_tubulin.tif
