# Supplementary material for: Chemotherapy resistance due to epithelial-to-mesenchymal transition is caused by abnormal lipid metabolic balance
Source: eLife. 2026 Jan 12;13:RP104374. doi: 10.7554/eLife.104374 (PMC12795503; doi:10.7554/eLife.104374)
Supplement: Figure 4—source data 1. [file elife-104374-fig4-data1.zip]

Archive with 3 entries (2 files):
- Figure4-source data 1/
- Figure4-source data 1/Figure 4B SOAT1.tif
- Figure4-source data 1/Figure 4B tubulin.tif
